# Supplementary material for: Using machine learning to automate the collection, transcription, and analysis of verbal-report data
Source: Behav Res Methods. 2025 Sep 12;57(10):285. doi: 10.3758/s13428-025-02800-5 (PMC12432072; doi:10.3758/s13428-025-02800-5)
Supplement: Supplementary file 1 — (tex 13 KB) [file 13428_2025_2800_MOESM1_ESM.tex]

\documentclass[a4paper,man,natbib,floatsintext]{apa6}
\usepackage{xr-hyper}  % Use xr-hyper if there’s a hyperref conflict
\usepackage{hyperref}    % Load hyperref after xr-hyper
\usepackage{amsmath}
\usepackage{tikz}
\usetikzlibrary{shapes, arrows.meta, positioning, decorations.pathreplacing}
\usepackage[natbibapa]{apacite}
\usepackage{nameref}
\usepackage{lscape} 
\usepackage{float}
\usepackage{blindtext}
\usepackage[english]{babel}
\usepackage{pgf}
\usepackage[dvipsnames]{xcolor}
\usepackage{fancyvrb}
\usepackage{lscape}
\captionsetup{compatibility=false}
\usepackage{graphicx}
\usepackage{subcaption}
\usepackage{caption}
\usepackage[utf8]{inputenc}
\usepackage{csquotes}
\usepackage{authblk}
%\usepackage{hyperref}
\setlength\parindent{24pt}
\usepackage{arydshln}
\usepackage{tikz}
\usepackage{rotating}
\usepackage{array}
\usetikzlibrary{decorations.pathreplacing,calligraphy,backgrounds}
\graphicspath{{images/}}
\usepackage{adjustbox}
\usepackage{tabularx}
\usepackage{multicol}
\usepackage{graphics}
\usepackage{caption}
\usepackage{float}
\usepackage{graphicx}
\usepackage{caption}
\usepackage{subcaption}
\usetikzlibrary{decorations.text}
\usepackage[colorlinks]{hyperref}
\usetikzlibrary{backgrounds,fit}
\usepackage{ragged2e}
\usepackage{blindtext}
\usepackage{listings} 
\usepackage{minted}
\setminted[js]{breaklines} % allow breaking of lines of the code in case it doesnt fit to the page size
\usepackage{comment}

\title{Using machine learning to automate the collection, transcription, and analysis of verbal-report data}
\shorttitle{automate the collection, transcription, and analysis of verbal-reports}


\externaldocument{main}  % Reference the main document without the ".tex" extension

\begin{document}


\DefineVerbatimEnvironment%
      {verbatimprog}%
      {Verbatim}%
      {fontsize=\footnotesize}%

\section{Supplementary Material}  % Title of your section
\addcontentsline{toc}{section}{Supplementary Material} % If you want it in the Table of Contents

\appendix  % Switch to appendix-style numbering for tables/figures
\renewcommand{\thetable}{A\arabic{table}}  % Numbering tables as A1, A2, ...
\renewcommand{\thefigure}{A\arabic{figure}}  % Numbering figures as A1, A2, ...

% reset the counters
\setcounter{table}{-1}
\setcounter{figure}{0}

\subsection{Case Study}

\subsubsection{Methods}

To examine the effect of context on memory retrieval, we constructed eight trial types. A trial type represents trials, in which two words from specific classes were presented in the test phase. For example, a combination of a 'old', namely, a studied context-related word such as ``Singapore'' (i.e., belongs to 'cities' context) paired with a random 'new' (i.e., never seen in the study phase) such as ``tree'' creates a trials type R1 vs. U0. 


It is important to note that the positioning of the words (on the left or right side of the scale) at test was counterbalanced so that, for example, participants would see U0 vs. R0 and R0 vs. U0 an equal number of times. To create our experimental blocks we used three categories containing 32 exemplars each. The lists of words were adapted from the literature: countries and cities (adapted and expanded upon categories from \citep{Van_2006}). Body parts and Unrelated words were randomly drawn from ‘typical’ recognition memory items (4-6 letters long concrete nouns) used in \citep{Donkin_2012}. The specific words assigned to the study list and test word pairings were randomised across participants.

Table \ref{tab:trialtypes} outlines all trial types. Using 'R' to represent related items, 'U' for unrelated items, and '0' for unstudied and '1' for studied items, each trial presented a pair of test items with the following configurations:


\begin{table}[h]
\centering
 \caption{Trial Types}
\resizebox{.99\textwidth}{.148\paperheight}{%
 \begin{tabular}
{p{0.15\linewidth}p{0.525\linewidth}p{0.145\linewidth}}
        \textbf{Trial Type} & \textbf{Description} & \textbf{Example} \\
        R0 vs. R0 & Unseen, related word vs. Unseen, related  word  & Exp: \\ 
        U0 vs. R0 & Unseen, unrelated word vs. Unseen, related word & Exp: \\ 
        U0 vs. U0 & Unseen, unrelated word vs. Unseen, unrelated word & Exp: \\ 
        R1 vs. R0 & Seen, related word vs. Unseen, related word & Exp: \\ 
        U0 vs. U1 & Unseen, unrelated word vs. Seen, unrelated  word & Exp: \\ 
        R0 vs. U1 & Unseen, related word vs. Seen, unrelated word & Exp: \\ 
        U0 vs. R1 & Unseen, unrelated word vs. Seen, related word & Exp: \\
    \end{tabular}
    }  \captionsetup{labelformat=empty}
    \caption{Note. The trial types and their associated examples included in our experimental design. \textbf{Seen} refers to words that were presented in the test phase. \textbf{Unseen} refers to words that were not included in the test phase. \textbf{Related} refers to words that were from the same category/context of the given experimental block. \textbf{Unrelated} refers to words that belong to the }
    \label{tab:trialtypes}
\end{table}


\begin{figure}[htp]
\centering
\caption{Word clouds for verbal reports for each trial type}
\begin{subfigure}[b]{0.32\textwidth}
    \centering
\includegraphics[width=\linewidth]{img/color_per_label_plots/word_cloud_R0-R0.png}
    \caption{trial type R0-R0.}
    \label{fig:sub1}
\end{subfigure}
\hfill
\begin{subfigure}[b]{0.32\textwidth}
    \centering
    \includegraphics[width=\linewidth]{img/color_per_label_plots/word_cloud_R0-U1.png}
    \caption{trial type R0-U1.}
    \label{fig:sub2}
\end{subfigure}
\hfill
\begin{subfigure}[b]{0.32\textwidth}
    \centering
    \includegraphics[width=\linewidth]{img/color_per_label_plots/word_cloud_R1-R0.png}
    \caption{trial type R1-R0.}
    \label{fig:sub3}
\end{subfigure}

\vspace{3mm} % Adjust the vertical space between the rows of subfigures

\begin{subfigure}[b]{0.32\textwidth}
    \centering
    \includegraphics[width=\linewidth]{img/color_per_label_plots/word_cloud_R1-U0.png}
    \caption{trial type R1-U0.}
    \label{fig:sub4}
\end{subfigure}
\hfill
\begin{subfigure}[b]{0.32\textwidth}
    \centering
    \includegraphics[width=\linewidth]{img/color_per_label_plots/word_cloud_U0-R0.png}
    \caption{trial type U0-R0.}
    \label{fig:sub5}
\end{subfigure}
\hfill
\begin{subfigure}[b]{0.32\textwidth}
    \centering
    \includegraphics[width=\linewidth]{img/color_per_label_plots/word_cloud_U0-U0.png}
    \caption{trial type U0-U0.}
    \label{fig:sub6}
\end{subfigure}
\caption*{Note. Size of the words in the cloud represent the frequency of the words appears in the verbal reports, the larger and bolder it is displayed, the higher is the words' frequency.}
\label{fig:word_clouds}
\end{figure}


\subsection{Labeling}


\begin{table}[ht]
    \centering
    \caption{Mean Confidence Error - Effectiveness of Labeling}
    \begin{tabularx}{\textwidth}{lc}  % Adjust this line
    \hline
    Label & Rank \\
    \hline
     absolutely uncertain &  0\\
     very uncertain & 1\\
     somewhat uncertain & 2\\
     a little uncertain & 3\\
     a little certain & 4\\
     somewhat certain & 5\\
     very certain & 6\\
     absolutely certain & 7\\
    \end{tabularx}
    \caption*{Note. Coding scheme for calculating mean confidence rate for labels}.
   \label{tab:labeling_MCE}
\end{table}


\begin{table}[ht]
    \centering
    \caption{Coding scheme for high-level classification of labels - Effectiveness of labeling}
    \begin{tabularx}{\textwidth}{lx}  % Adjust this line
    \hline
    Test & Consistency Rate \\
    \hline
     absolutely uncertain &  "uncertain"\\
     very uncertain & "uncertain"\\
     somewhat uncertain & "uncertain"\\
     a little uncertain & "uncertain"\\
     a little certain & "certain"\\
     somewhat certain & "certain"\\
     very certain & "certain"\\
     absolutely certain & "certain"\\
    \end{tabularx}
    \caption*{Note. Coding scheme for high-level classification of labels}.\label{tab:labeling_TwoClasses}
\end{table}


\newpage
\begin{table}
    \centering
    \caption{Labels Used For Text Analysis \& The Corresponding Colour Coding in Figure 5}
    \begin{tabularx}{\textwidth}{X X} 
    Labels & Colour Coding\\
    \hline
    "certain" & Green \\
    "definitely" & Green \\
    "absolutely" & Green \\
    "confidence" & Green \\
    "suspect that must" & Green \\
    "sure" & Green \\
    "im positive" & Green \\
    "i know" &  Green \\
    "i remember" & Green \\
    "pretty sure" & Green \\
    "maybe" & Blue\\
    "kind of" & Blue\\
    "i think so" & Blue\\
    "it feels like" & Blue\\
    "assume that" & Blue\\
    "uncertain" & Red\\
    "unsure" & Red\\
    "cannot be" & Red\\
    \hline
    \end{tabularx}
    \caption*{Note. }
\label{tab:labels_tested}
\end{table}


\subsection{Experimental Task - Memory Retrieval}


\subsubsection{Study Phase} At the onset of the experiments participants are presented with a list of words (see Figure 2, Study Phase). These words are divided into two categories: context-specific (e.g., ``Munich,'' ``Tokyo,'' ``Istanbul,'' etc., for the 'cities' category) and non-contextual words (e.g., ``whine,'' ``tweet,'' etc.) (see Figure 2, Study Phase). 


In each block, each word was displayed on a computer screen for an interval of 2500ms. Participants were instructed to pay close attention to these words as they would be tested on their memory for them later. Overall, participants completed three blocks of the experiment, each featuring words from a distinct context. The first block contained a combination of context-specific words from the category 'cities' and context-independent words. The second block included a mix of context-specific words from the 'body parts' category and context-independent words. Lastly, the third block comprised a mixture of context-specific words from the 'countries' category and context-independent words.

\subsubsection{Distractor Task} Following the study phase, there was a brief 2-Back task, which was intended to prevent rehearsal of the word list in working memory (see Figure 2, Distraction Task). During this task, participants view and respond to a series of sequentially presented numbers, identifying when the current number was also presented 'n' numbers before in the sequence. For instance, in a 2-back task, they should recognize that in the sequence '1, 2, 3, 1,' the last '1' was shown two numbers earlier. 


\subsubsection{Test Phase}. In the study phase of this experiment, participants are presented with pairs of words. Each pair consists of words that may or may not have been seen previously in the study phase. Furthermore, in each pair, both words, one word, or neither may belong to a context-specific category or a non-contextual list. For example, in the experimental block with the context of body parts, the word pair ``R1-U0'' includes the word "nose," which belongs to the context of body parts and was studied during the study phase (i.e., R1), and "tree," which is unrelated to body parts and was not seen during the study phase (i.e., U0). 

This design allows for a varied combination of words, providing a comprehensive assessment of memory recall in and out of context. In this experiment, participants use a 6-point two-sided scale to indicate their recognition of words seen in the study phase. The scale is designed with mirrored confidence levels on both words. Starting from the center, the options range from ``guess'' at the middle point, moving outward to ``pretty sure'', and then to the extreme ends marked as ``100\% positive''. This dual-sided format allows participants to express their confidence level for each word they recognize. Participants then use a sliding response scale (see Figure 1, Test Phase) to indicate which word they previously saw and how confident they are in their choice. 


%\subsection{End of Recording}
%In the final phase of the experiment, after participants complete the memory task, they are once again approached for their consent regarding the use of their voice recordings (see Figure \ref{fig:timeline}, Voice Recording End). This step is crucial for ensuring ongoing ethical compliance and respect for participant autonomy. Participants are informed that their voice recordings, captured during the experiment, will be transcribed for further analysis. They are then asked to confirm if they agree to have these recordings sent for transcription. This re-consent process ensures that participants are fully aware of and comfortable with the use and handling of their personal data.


\subsection{Instructions}
At the beginning of the experiment and after providing some initial instruction we added the following instruction: ``Throughout this experiment, we will be recording your audio because we want to know how and why you are doing things. Could you please talk us through how you are making your decisions. Simply speak out loud about your thought process during the experiment. Don't hesitate to share every detail – we are keen to understand all aspects of how you reach your decision.Don't worry about how you phrase your sentences or your speaking style. Just speak clearly and naturally.''

Following the instruction to the test phase we added a reminder to participants about the recording: ``Remember that we are interested in your thought process during this experiment, so please speak your thoughts out loud during this next phase of the experiment. Don't worry about how you phrase things, just speak clearly and naturally.'' 


\subsection{Plots For Each Trial Type}

Figure \ref{fig:word_clouds} shows plots that illustrate the frequency of words spoken for each trial type, allowing for easy comparison of language patterns across trials.


\bibliographystyle{apacite}
\bibliography{references.bib}

\end{document}
